# Supplementary material for: Making and Breaking of Gels: Stimuli-Responsive Properties of Bis(Pyridyl-N-oxide Urea) Gelators
Source: Molecules. 2021 Oct 24;26(21):6420. doi: 10.3390/molecules26216420 (PMC8587056; doi:10.3390/molecules26216420)
Supplement: Supplementary file 1 [file molecules-26-06420-s001.zip]

Archive with 1 entries (1 files):
- molecules-1425212-supplementary.pdf
